# Supplementary material for: Integrated Transcriptomic and Proteomic Analysis Reveals Differential Gene and Protein Expression and Signaling Pathways During a 20 Km Endurance Exercise and Recovery in Mongolian Horses
Source: Animals (Basel). 2025 Jul 5;15(13):1981. doi: 10.3390/ani15131981 (PMC12248615; doi:10.3390/ani15131981)
Supplement: Supplementary file 1 [file animals-15-01981-s001.zip]

Archive with 5 entries (5 files):
- Table S1 Reverse transcription reaction system.xlsx
- Table S2 Primer information.xlsx
- Table S3 Reagent composition.xlsx
- Table S4 Amplification procedure.xlsx
- Table S5 Node attribute table of the network.xlsx
