# Supplementary material for: Integrated Transcriptomic and Proteomic Analysis Reveals Differential Gene and Protein Expression and Signaling Pathways During a 20 Km Endurance Exercise and Recovery in Mongolian Horses
Source: Animals (Basel). 2025 Jul 5;15(13):1981. doi: 10.3390/ani15131981 (PMC12248615; doi:10.3390/ani15131981)
Supplement: Supplementary file 1 [file animals-15-01981-s001.zip › Table S2 Primer information.xlsx]

## Sheet: Sheet1
Gene name	Primer information	Tm ℃
GADPH	Forward: GATGCTGGTGCTGAATATGTTGTG	60
	Reverse: GCAGAAGGAGCAGAGATGATGAC
NR4A2	Forward: CACGCACATGATCGAGCAGAGG
	Reverse: CGCATCTGGCAACTAGACACTGG
CDKN1A	Forward: ACCTGTCGCTGTCCTGTACCC
	Reverse: CGGCGGCGTTTGGAGTGATAG
SERPINE1	Forward: CGCCTGGTGCTGGTGAATGC
	Reverse: GTGCTGCCGTCGGACTTGTG
FOSL2	Forward: TGACCTCCACGCCTGCCATC
	Reverse: CTTCTTCGGTGAGCCTTGGAACAG
LDLR	Forward: CAGAGGCGGCGAGGAGAGG
	Reverse: GTCCCGAAGCACAGAACGATGAG
NEURL1B	Forward: TCGGCACCCAGCAGTCCAG
	Reverse: GCCATGTCGGAATCACTGTCGTC
TBX2	Forward: TTCCACATCGTGCGAGCCAAC
	Reverse: GCGTGATCTTGTCGTTCTGGTAGG
GBP6	Forward: TGGGAATCGGCTGAGGACTCTG
	Reverse: CTGTAATGGTCCGCTGCCTTCTG
TGM2	Forward: GCGTGAGCCAGAGCATGAGC
	Reverse: GGCGGCAAGCGTGGTCTTC
PLIN5	Forward: TGAAGTGGGCTCGGTGGAAGAG
	Reverse: AGCGTGTCCTGGGTGTGGTG
DMP1	Forward: CCAGTGACAGTGCCGAATCAGAG
	Reverse: TACATCCTTCCCTCCGCTCCAAG
GADD45G	Forward: CGAGTCCGCCAAAGTCCTGAAC
	Reverse: CGCAGCAGAACGCCTGGATC
PFKFB3	Forward: CGGCGAGAGCGAGCACAAC
	Reverse: TGGCTGGTCCACACCTTGAGG
NFIL3	Forward: TTCACACTCTCCGCCTCTCCTG
	Reverse: AACCTGCTGCTCGTCCTCTCC
CHAC1	Forward: CAGTGCTTGGCGGCTATGATACC
	Reverse: GATCTGTGTAGCAATGGCCTCCTC
NEURL1B	Forward: TCGGCACCCAGCAGTCCAG
	Reverse: GCCATGTCGGAATCACTGTCGTC
MYOD1	Forward: GCCGCCGCTGCCTTCTATG
	Reverse: GCCGCTGTAGTCCATCATGCC
TBX2	Forward: TTCCACATCGTGCGAGCCAAC
	Reverse: GCGTGATCTTGTCGTTCTGGTAGG
MAPK12	Forward: CGCCTCCCGCAGACTTTGTG
	Reverse: GCACCAGCATTCTCTCCAGCAG
ISLR	Forward: TGTGGCATCGTGTGGTTCAAGAC
	Reverse: GGCAGCAGGCGGTTCAGC
DACT2	Forward: AAGTCCACTCCTCTCCTCTGC
	Reverse: TACACCTCCTTGCCACCCTTG
NDUFAB1	Forward: AGCAGGAAGGAGGCAGTAAGG
	Reverse: GCCCACTTTACAGAGGAGGAAAC
BMP1	Forward: GCAGCAACATCCAGACCAGAG
	Reverse: CAGGAAGGTGACACAGGTATGC
SLC5A6	Forward: TCACTGGCAACTGTTACGATGG
	Reverse: GGTGGCTTGGACTTCAGAGAAC
PCOLCE2	Forward: CAGATGATTTCCGATGCCAACAC
	Reverse: TTCAAGGAGTCCGCCACAATAC
SIAH1	Forward: TAATCTTCCTGGTGCTGTTGACTG
	Reverse: GCTTGTTTGCGTGTTCCTATCAG
FOXO1	Forward: GTCGTATGCGGACCTCATCAC
	Reverse: GCTCTTGACCATCCACTCGTAG
PROSER2	Forward: TCGGTCCCTACTCCTCTTGTTATC
	Reverse: AGCCAGTGTCCTCCATTCTCC
ARID5B	Forward: AGTGAGAAGGTGGCAGAGGAG
	Reverse: GGGAGAGGTGAGTGACTGTTTG
CHAC1	Forward: CAGTGCTTGGCGGCTATGATACC
	Reverse: GATCTGTGTAGCAATGGCCTCCTC
