# Supplementary material for: Integrated Transcriptomic and Proteomic Analysis Reveals Differential Gene and Protein Expression and Signaling Pathways During a 20 Km Endurance Exercise and Recovery in Mongolian Horses
Source: Animals (Basel). 2025 Jul 5;15(13):1981. doi: 10.3390/ani15131981 (PMC12248615; doi:10.3390/ani15131981)
Supplement: Supplementary file 1 [file animals-15-01981-s001.zip › Table S3 Reagent composition.xlsx]

## Sheet: Sheet1
Solution	Volume
TB Green Premix Ex Taq Ⅱ（2×）	12.5 μL
PCR Forward Primer	1 μL
PCR Reverse Primer	1 μL
DNA template（＜ 100 ng）*	2 μL
RNase free water	Add to 25 μL
