# Supplementary material for: Integrated Transcriptomic and Proteomic Analysis Reveals Differential Gene and Protein Expression and Signaling Pathways During a 20 Km Endurance Exercise and Recovery in Mongolian Horses
Source: Animals (Basel). 2025 Jul 5;15(13):1981. doi: 10.3390/ani15131981 (PMC12248615; doi:10.3390/ani15131981)
Supplement: Supplementary file 1 [file animals-15-01981-s001.zip › Table S4 Amplification procedure.xlsx]

## Sheet: Sheet1
Temperature	Time	Cycle
95 °C	30 sec
95 °C	5 sec	40
60 °C	30 sec
95 °C	10 sec
65 °C	5 sec
65 °C to 95 °C	0.5 ℃/sec
