# Supplementary material for: Integrated Transcriptomic and Proteomic Analysis Reveals Differential Gene and Protein Expression and Signaling Pathways During a 20 Km Endurance Exercise and Recovery in Mongolian Horses
Source: Animals (Basel). 2025 Jul 5;15(13):1981. doi: 10.3390/ani15131981 (PMC12248615; doi:10.3390/ani15131981)
Supplement: Supplementary file 1 [file animals-15-01981-s001.zip › Table S5 Node attribute table of the network.xlsx]

## Sheet: pre vs. post
Node1	Node2	node1_accession_id	node2_accession_id	neighborhood_on_chromosome	gene_fusion	phylogenetic_cooccurrence	homology	coexpression	experimentally_determined_interaction	database_annotated	automated_textmining	combined_score
PGK1	TPI1	ENSECAP00000012929	ENSECAP00000013340	0.445	0.899	0.209	0	0.966	0.308	0	0.5	0.999
PKM	ENO3	ENSECAP00000041567	ENSECAP00000017870	0.239	0	0	0	0.974	0.24	0.56	0.499	0.999
RPS10	RPS7	ENSECAP00000030975	ENSECAP00000038437	0	0	0	0	0.803	0.951	0.662	0.412	0.997
PGAM2	PGK1	ENSECAP00000004158	ENSECAP00000012929	0	0	0	0	0.777	0.204	0.558	0.497	0.995
PKM	PGK1	ENSECAP00000041567	ENSECAP00000012929	0.445	0	0	0	0.974	0	0	0.499	0.994
PGAM2	ENO3	ENSECAP00000004158	ENSECAP00000017870	0.088	0	0	0	0.434	0.081	0.557	0.444	0.993
ALDOA	TPI1	ENSECAP00000036395	ENSECAP00000013340	0	0	0	0	0.512	0	0.471	0.489	0.992
PGK1	ENO3	ENSECAP00000012929	ENSECAP00000017870	0.445	0	0	0	0.926	0.579	0	0.5	0.99
PKM	LDHA	ENSECAP00000041567	ENSECAP00000042060	0	0	0	0	0.108	0.271	0.558	0.445	0.99
TPI1	ENO3	ENSECAP00000013340	ENSECAP00000017870	0.445	0	0	0	0.937	0.267	0	0.443	0.985
ALDOA	PKM	ENSECAP00000036395	ENSECAP00000041567	0	0	0	0	0.633	0	0	0.442	0.98
ALDOA	PFKM	ENSECAP00000036395	ENSECAP00000040934	0	0	0	0	0.433	0	0.421	0.383	0.977
ALDOA	ENO3	ENSECAP00000036395	ENSECAP00000017870	0	0	0	0	0.726	0	0	0.371	0.969
ALDOA	FBP2	ENSECAP00000036395	ENSECAP00000019777	0	0	0	0	0.106	0	0.412	0.203	0.952
PGAM2	TPI1	ENSECAP00000004158	ENSECAP00000013340	0.089	0	0	0	0.781	0	0.362	0.493	0.926
PKM	TPI1	ENSECAP00000041567	ENSECAP00000013340	0	0	0	0	0.79	0	0	0.497	0.922
ALDOA	PGK1	ENSECAP00000036395	ENSECAP00000012929	0.361	0	0	0	0.443	0.154	0.361	0.443	0.921
ALDOA	LDHA	ENSECAP00000036395	ENSECAP00000042060	0	0	0	0	0.176	0	0	0.368	0.918
ALDOA	EFCAB7	ENSECAP00000036395	ENSECAP00000021887	0	0	0	0	0.443	0	0	0.203	0.903
POLR2D	PKM	ENSECAP00000000343	ENSECAP00000041567	0	0	0	0	0	0	0	0	0.9
ALDOA	PGAM2	ENSECAP00000036395	ENSECAP00000004158	0	0	0	0	0.234	0.091	0	0.358	0.898
PKM	PFKM	ENSECAP00000041567	ENSECAP00000040934	0.445	0	0	0	0.631	0	0	0.498	0.897
EEF1B2	TPT1	ENSECAP00000014209	ENSECAP00000054162	0	0	0	0	0.759	0.214	0	0.433	0.883
PFKM	ENO3	ENSECAP00000040934	ENSECAP00000017870	0.21	0	0	0	0.722	0	0	0.498	0.88
PFKM	TPI1	ENSECAP00000040934	ENSECAP00000013340	0.089	0	0	0	0.701	0	0	0.498	0.851
TPI1	EFCAB7	ENSECAP00000013340	ENSECAP00000021887	0	0	0	0	0.652	0	0	0.5	0.818
RPS10	EEF1B2	ENSECAP00000030975	ENSECAP00000014209	0	0	0	0	0.726	0	0	0.35	0.814
ENO3	EFCAB7	ENSECAP00000017870	ENSECAP00000021887	0	0	0	0	0.718	0	0	0.346	0.807
AARSD1	AHSA1	ENSECAP00000048785	ENSECAP00000009808	0	0	0	0	0.63	0	0	0.498	0.806
PFKM	PGK1	ENSECAP00000040934	ENSECAP00000012929	0	0	0	0	0.444	0	0	0.637	0.789
PGAM2	PKM	ENSECAP00000004158	ENSECAP00000041567	0	0	0	0	0.562	0	0.209	0.437	0.787
PKM	EFCAB7	ENSECAP00000041567	ENSECAP00000021887	0	0	0	0	0.72	0	0	0.257	0.783
EEF1B2	RPS7	ENSECAP00000014209	ENSECAP00000038437	0	0	0	0	0.778	0	0	0	0.778
TPT1	RPS7	ENSECAP00000054162	ENSECAP00000038437	0	0	0	0	0.774	0	0	0	0.774
PFKM	FBP2	ENSECAP00000040934	ENSECAP00000019777	0.07	0	0	0	0	0	0.508	0.498	0.75
PKM	ATP5C1	ENSECAP00000041567	ENSECAP00000022251	0	0	0	0	0.627	0	0	0.167	0.676
RPS10	TPT1	ENSECAP00000030975	ENSECAP00000054162	0	0	0	0	0.658	0	0	0	0.658
PGK1	EFCAB7	ENSECAP00000012929	ENSECAP00000021887	0	0	0	0	0.625	0	0	0.108	0.651
ENO3	LDHA	ENSECAP00000017870	ENSECAP00000042060	0.069	0	0	0	0.337	0	0	0.443	0.626
ALDOA	CAPN3	ENSECAP00000036395	ENSECAP00000054614	0	0	0	0	0	0	0	0.619	0.619
LDHA	EFCAB7	ENSECAP00000042060	ENSECAP00000021887	0	0	0	0	0.163	0.095	0	0.192	0.587
TPI1	LDHA	ENSECAP00000013340	ENSECAP00000042060	0	0	0	0	0.177	0	0	0.351	0.584
PGK1	LDHA	ENSECAP00000012929	ENSECAP00000042060	0	0	0	0	0.177	0	0	0.349	0.581
PFKM	EFCAB7	ENSECAP00000040934	ENSECAP00000021887	0	0	0	0	0.419	0.152	0	0.186	0.563
PPP3CB	AP2A2	ENSECAP00000006907	ENSECAP00000012998	0	0	0	0	0.071	0	0.527	0	0.541
PGAM2	PFKM	ENSECAP00000004158	ENSECAP00000040934	0.087	0	0	0	0.16	0	0	0.433	0.527
PKM	FBP2	ENSECAP00000041567	ENSECAP00000019777	0	0	0	0	0	0	0	0.496	0.495
MCT4	LDHA	ENSECAP00000007519	ENSECAP00000042060	0	0	0	0	0	0	0	0.489	0.489
ENO3	ATP5C1	ENSECAP00000017870	ENSECAP00000022251	0	0	0	0	0.448	0	0	0	0.448
PGK1	ATP5C1	ENSECAP00000012929	ENSECAP00000022251	0	0	0	0	0.43	0	0	0.067	0.445
EEF1B2	ENO3	ENSECAP00000014209	ENSECAP00000017870	0	0	0	0	0.107	0	0	0.082	0.439
LDHA	ATP5C1	ENSECAP00000042060	ENSECAP00000022251	0	0	0	0	0.258	0.08	0	0.229	0.427
ADSSL1	TPT1	ENSECAP00000023173	ENSECAP00000054162	0	0	0	0	0.148	0	0	0.354	0.426
FBP2	EFCAB7	ENSECAP00000019777	ENSECAP00000021887	0	0	0	0	0.129	0	0	0.351	0.41
PKM	DDC	ENSECAP00000041567	ENSECAP00000007803	0	0	0	0	0.097	0	0.325	0	0.364
PGAM2	LDHA	ENSECAP00000004158	ENSECAP00000042060	0	0	0	0	0.107	0.082	0	0.273	0.351
ABCF2	EEF1B2	ENSECAP00000049938	ENSECAP00000014209	0	0	0	0	0.109	0.272	0	0.078	0.349
PDK4	PFKM	ENSECAP00000006579	ENSECAP00000040934	0	0	0	0	0	0	0	0.347	0.347
LDHA	FBP2	ENSECAP00000042060	ENSECAP00000019777	0	0	0	0	0.106	0.131	0	0.22	0.341
PGK1	FBP2	ENSECAP00000012929	ENSECAP00000019777	0	0	0	0	0.109	0	0	0.282	0.332
PPP3CB	MYH3	ENSECAP00000006907	ENSECAP00000022720	0	0	0	0	0.193	0.136	0	0.106	0.322
TPI1	ATP5C1	ENSECAP00000013340	ENSECAP00000022251	0	0	0	0	0.161	0	0	0.223	0.32
PFKM	LDHA	ENSECAP00000040934	ENSECAP00000042060	0	0	0	0	0.121	0	0	0.258	0.319
DDC	SLC12A2	ENSECAP00000007803	ENSECAP00000013091	0.128	0	0	0	0	0	0	0.246	0.314
PDK4	ENO3	ENSECAP00000006579	ENSECAP00000017870	0	0	0	0	0	0	0.276	0.09	0.312
PKM	ACSS2	ENSECAP00000041567	ENSECAP00000014724	0	0	0	0	0.149	0	0	0.221	0.308
ALDOA	EEF1B2	ENSECAP00000036395	ENSECAP00000014209	0	0	0	0	0.068	0	0	0	0.295
TPI1	FBP2	ENSECAP00000013340	ENSECAP00000019777	0	0	0	0	0.108	0	0	0.234	0.287
POLR2D	IPO7	ENSECAP00000000343	ENSECAP00000014130	0	0	0	0	0	0	0	0.281	0.281
ENO3	FBP2	ENSECAP00000017870	ENSECAP00000019777	0	0	0	0	0.109	0	0	0.226	0.28
PGK1	RPS7	ENSECAP00000012929	ENSECAP00000038437	0	0	0	0	0.097	0	0	0.233	0.277
GLUL	SRP54	ENSECAP00000029046	ENSECAP00000016030	0	0	0	0	0.077	0	0	0.247	0.275
PGAM2	EFCAB7	ENSECAP00000004158	ENSECAP00000021887	0	0	0	0	0.173	0	0	0.153	0.269
ALDOA	ATP5C1	ENSECAP00000036395	ENSECAP00000022251	0	0	0	0	0.269	0	0	0	0.269
TPI1	EEF1B2	ENSECAP00000013340	ENSECAP00000014209	0	0	0	0	0.149	0	0	0	0.266
SRP54	ATP5C1	ENSECAP00000016030	ENSECAP00000022251	0	0	0	0	0.096	0	0	0.22	0.264
PDK4	GLUL	ENSECAP00000006579	ENSECAP00000029046	0	0	0	0	0	0.162	0	0.154	0.26
TPI1	GLUL	ENSECAP00000013340	ENSECAP00000029046	0	0	0	0	0	0	0	0.258	0.258
GLUL	ENO3	ENSECAP00000029046	ENSECAP00000017870	0	0	0	0	0	0	0	0.258	0.258
PFKM	GLUL	ENSECAP00000040934	ENSECAP00000029046	0	0	0	0	0.085	0	0	0.221	0.256
SRP54	ENO3	ENSECAP00000016030	ENSECAP00000017870	0	0	0	0	0	0	0	0.257	0.256
TPI1	ACSS2	ENSECAP00000013340	ENSECAP00000014724	0	0	0	0	0	0	0	0.253	0.252
DDC	SRP54	ENSECAP00000007803	ENSECAP00000016030	0	0	0	0	0	0	0	0.252	0.252
ACSS2	LDHA	ENSECAP00000014724	ENSECAP00000042060	0	0	0	0	0.077	0	0	0.221	0.25
ENO3	MYH3	ENSECAP00000017870	ENSECAP00000022720	0	0	0	0	0.064	0	0	0.174	0.248
ACSS2	ENO3	ENSECAP00000014724	ENSECAP00000017870	0	0	0	0	0.085	0	0	0.211	0.247
SLC12A2	GLUL	ENSECAP00000013091	ENSECAP00000029046	0.069	0	0	0	0	0	0	0.219	0.241
GLUL	ACSS2	ENSECAP00000029046	ENSECAP00000014724	0	0	0	0	0.077	0	0	0.21	0.239
ACSS2	FBP2	ENSECAP00000014724	ENSECAP00000019777	0	0	0	0	0.176	0	0	0.108	0.233
MCT4	SLC12A2	ENSECAP00000007519	ENSECAP00000013091	0	0	0	0	0	0.11	0	0.117	0.23
ADSSL1	LDHA	ENSECAP00000023173	ENSECAP00000042060	0	0	0	0	0.071	0	0	0.203	0.227
IPO7	MYH3	ENSECAP00000014130	ENSECAP00000022720	0	0	0	0	0	0.228	0	0	0.227
PFKM	SRP54	ENSECAP00000040934	ENSECAP00000016030	0	0	0	0	0	0	0	0.223	0.223
TPT1	ENO3	ENSECAP00000054162	ENSECAP00000017870	0	0	0	0	0.097	0.118	0	0.102	0.222
ALDOA	MYH3	ENSECAP00000036395	ENSECAP00000022720	0	0	0	0	0.095	0.081	0	0.084	0.222
PDK4	LDHA	ENSECAP00000006579	ENSECAP00000042060	0	0	0	0	0	0	0.163	0.108	0.221
PKM	GLUL	ENSECAP00000041567	ENSECAP00000029046	0	0	0	0	0	0	0	0.22	0.22
PTPRZ1	ATP5C1	ENSECAP00000009657	ENSECAP00000022251	0	0	0	0	0	0	0	0.22	0.22
PKM	MYH3	ENSECAP00000041567	ENSECAP00000022720	0	0	0	0	0.07	0	0	0.082	0.22
PKM	EEF1B2	ENSECAP00000041567	ENSECAP00000014209	0	0	0	0	0.146	0	0	0	0.218
SRP54	DNAJC7	ENSECAP00000016030	ENSECAP00000045592	0	0	0	0	0.079	0	0	0.182	0.214
PGAM2	GLUL	ENSECAP00000004158	ENSECAP00000029046	0	0	0	0	0	0	0	0.213	0.213
UBE3A	WBP2	ENSECAP00000004315	ENSECAP00000051850	0	0	0	0	0	0.165	0	0.095	0.212
SRP54	LDHA	ENSECAP00000016030	ENSECAP00000042060	0	0	0	0	0	0	0	0.208	0.208
PFKM	ACSS2	ENSECAP00000040934	ENSECAP00000014724	0	0	0	0	0.082	0	0	0.171	0.206
PDK4	PTPRZ1	ENSECAP00000006579	ENSECAP00000009657	0	0	0	0	0	0.146	0	0.106	0.203
AHSA1	SRP54	ENSECAP00000009808	ENSECAP00000016030	0	0	0	0	0	0.203	0	0	0.203
PTPRZ1	IPO7	ENSECAP00000009657	ENSECAP00000014130	0	0	0	0	0	0.105	0	0.144	0.201
PPP3CB	ATP5C1	ENSECAP00000006907	ENSECAP00000022251	0	0	0	0	0	0	0	0.2	0.2
MCT4	DNAJC7	ENSECAP00000007519	ENSECAP00000045592	0	0	0	0	0	0.078	0	0.167	0.199
ALDOA	PDK4	ENSECAP00000036395	ENSECAP00000006579	0	0	0	0	0.108	0	0	0.136	0.196
RPS7	FBP2	ENSECAP00000038437	ENSECAP00000019777	0	0	0	0	0	0	0	0.194	0.194
AHSA1	ATP5C1	ENSECAP00000009808	ENSECAP00000022251	0	0	0	0	0	0.146	0	0.093	0.192
AARSD1	ENO3	ENSECAP00000048785	ENSECAP00000017870	0	0	0	0	0.185	0	0	0	0.185
PGK1	EEF1B2	ENSECAP00000012929	ENSECAP00000014209	0	0	0	0	0.149	0	0	0.078	0.181
AARSD1	PGK1	ENSECAP00000048785	ENSECAP00000012929	0	0	0	0	0.18	0	0	0	0.179
PGAM2	EEF1B2	ENSECAP00000004158	ENSECAP00000014209	0	0	0	0	0.177	0	0	0	0.177
EEF1B2	ADSSL1	ENSECAP00000014209	ENSECAP00000023173	0	0	0	0	0.177	0	0	0	0.177
PGAM2	FBP2	ENSECAP00000004158	ENSECAP00000019777	0	0	0	0	0	0	0	0.177	0.177
UBE3A	PGK1	ENSECAP00000004315	ENSECAP00000012929	0	0	0	0	0	0	0	0.122	0.175
TPI1	TPT1	ENSECAP00000013340	ENSECAP00000054162	0	0	0	0	0.175	0	0	0	0.175
RPS10	ENO3	ENSECAP00000030975	ENSECAP00000017870	0	0	0	0	0.114	0	0	0.108	0.175
GLUL	ATP5C1	ENSECAP00000029046	ENSECAP00000022251	0	0	0	0	0	0	0	0.171	0.171
AARSD1	EEF1B2	ENSECAP00000048785	ENSECAP00000014209	0	0	0	0	0.169	0	0	0	0.169
GLUL	EFCAB7	ENSECAP00000029046	ENSECAP00000021887	0	0	0	0	0	0	0	0.168	0.167
FBP2	ATP5C1	ENSECAP00000019777	ENSECAP00000022251	0	0	0	0	0.113	0	0	0.1	0.167
ABCF2	ATP5C1	ENSECAP00000049938	ENSECAP00000022251	0	0	0	0	0	0.163	0	0	0.163
PPP3CB	PFKM	ENSECAP00000006907	ENSECAP00000040934	0	0	0	0	0	0	0	0.161	0.161
LDHA	MYH3	ENSECAP00000042060	ENSECAP00000022720	0	0	0	0	0	0.107	0	0	0.161
DDC	GLUL	ENSECAP00000007803	ENSECAP00000029046	0	0	0	0	0.065	0	0	0.138	0.159
AP2A2	WBP2	ENSECAP00000012998	ENSECAP00000051850	0	0	0	0	0	0	0	0.16	0.159
ABCF2	LPCAT3	ENSECAP00000049938	ENSECAP00000020755	0	0	0	0	0	0	0	0	0.159
TPI1	MYH3	ENSECAP00000013340	ENSECAP00000022720	0	0	0	0	0	0.082	0	0	0.159
MCT4	ABCF2	ENSECAP00000007519	ENSECAP00000049938	0	0	0	0	0	0	0	0.159	0.158
MCT4	PGK1	ENSECAP00000007519	ENSECAP00000012929	0	0	0	0	0	0	0	0.088	0.157
AHSA1	DNAJC7	ENSECAP00000009808	ENSECAP00000045592	0	0	0	0	0.097	0.068	0	0.079	0.157
PDK4	MCT4	ENSECAP00000006579	ENSECAP00000007519	0	0	0	0	0	0	0	0.157	0.156
PGAM2	ATP5C1	ENSECAP00000004158	ENSECAP00000022251	0	0	0	0	0.132	0	0	0.068	0.156
UBE3A	ADSSL1	ENSECAP00000004315	ENSECAP00000023173	0	0	0	0	0	0.08	0	0.12	0.155
PKM	MCT4	ENSECAP00000041567	ENSECAP00000007519	0	0	0	0	0	0	0	0.155	0.154
RPS10	IPO7	ENSECAP00000030975	ENSECAP00000014130	0	0	0	0	0	0	0	0.155	0.154
MCT4	PFKM	ENSECAP00000007519	ENSECAP00000040934	0	0	0	0	0	0	0	0.153	0.152

## Sheet: post vs. 24-post
Node1	Node2	node1_accession_id	node2_accession_id	neighborhood_on_chromosome	gene_fusion	phylogenetic_cooccurrence	homology	coexpression	experimentally_determined_interaction	database_annotated	automated_textmining	combined_score
FGA	FGB	ENSECAP00000038520	ENSECAP00000008406	0	0	0	0.759	0.768	0.962	0.649	0.541	0.997
F2	SERPIND1	ENSECAP00000009701	ENSECAP00000011734	0.079	0	0	0	0.245	0.895	0	0.83	0.997
FGG	FGA	ENSECAP00000049704	ENSECAP00000038520	0	0	0	0.781	0.783	0.929	0.649	0.521	0.994
FGG	FGB	ENSECAP00000049704	ENSECAP00000008406	0	0	0	0.835	0.782	0.927	0.649	0.483	0.994
FGA	F2	ENSECAP00000038520	ENSECAP00000009701	0	0	0	0	0.288	0.683	0.649	0.121	0.983
FGB	F2	ENSECAP00000008406	ENSECAP00000009701	0	0	0	0	0.197	0.595	0.649	0.107	0.975
APOB	APOA1	ENSECAP00000036863	ENSECAP00000007649	0	0	0	0	0.403	0.488	0.379	0.855	0.968
FGG	F2	ENSECAP00000049704	ENSECAP00000009701	0	0	0	0	0.299	0.136	0.649	0.12	0.955
PON1	APOA1	ENSECAP00000000234	ENSECAP00000007649	0	0	0	0	0.071	0.148	0	0.831	0.855
F2	SERPINF2	ENSECAP00000009701	ENSECAP00000052579	0.079	0	0	0	0.149	0.134	0	0.759	0.815
F2	A2M	ENSECAP00000009701	ENSECAP00000010822	0	0	0	0	0	0	0	0	0.8
IGHM	FGA	ENSECAP00000000334	ENSECAP00000038520	0	0	0	0	0	0	0	0	0.769
FN1	F2	ENSECAP00000005223	ENSECAP00000009701	0	0	0	0	0	0.081	0	0.704	0.717
ALB	ENSECAG00000014414	ENSECAP00000041304	ENSECAP00000012399	0	0	0	0	0.141	0	0.379	0.492	0.705
HRG	KNG1	ENSECAP00000011089	ENSECAP00000051902	0	0	0	0	0.258	0	0.379	0.412	0.705
APOA1	FGA	ENSECAP00000007649	ENSECAP00000038520	0	0	0	0	0.365	0.255	0.379	0.106	0.702
ALB	KNG1	ENSECAP00000041304	ENSECAP00000051902	0	0	0	0	0.09	0	0.379	0.498	0.691
APOB	APOA2	ENSECAP00000036863	ENSECAP00000008027	0	0	0	0	0.107	0	0.379	0.487	0.69
APOA1	ALB	ENSECAP00000007649	ENSECAP00000041304	0	0	0	0	0.177	0	0.379	0.441	0.689
APOA4	APOB	ENSECAP00000003670	ENSECAP00000036863	0	0	0	0	0.166	0	0.379	0.441	0.685
HBB	HBZ1	ENSECAP00000024476	ENSECAP00000030095	0	0	0	0.887	0.177	0.342	0	0.173	0.633
ALB	SERPINF2	ENSECAP00000041304	ENSECAP00000052579	0	0	0	0	0.069	0	0.379	0.346	0.588
APOA1	APOA2	ENSECAP00000007649	ENSECAP00000008027	0	0	0	0	0.349	0	0.379	0	0.578
SLC4A1	EPB42	ENSECAP00000001508	ENSECAP00000020052	0	0	0	0	0.398	0.148	0	0.242	0.577
CLU	ALB	ENSECAP00000005450	ENSECAP00000041304	0	0	0	0	0	0	0.379	0.325	0.562
KNG1	AFM	ENSECAP00000051902	ENSECAP00000046302	0	0	0	0	0.077	0	0.309	0.347	0.547
SPTA1	EPB41	ENSECAP00000020008	ENSECAP00000037908	0	0	0	0	0	0.273	0	0.399	0.544
APOA1	AFM	ENSECAP00000007649	ENSECAP00000046302	0	0	0	0	0.107	0	0.376	0.242	0.54
APOB	ALB	ENSECAP00000036863	ENSECAP00000041304	0	0	0	0	0.113	0	0	0.502	0.539
FGA	IGJ	ENSECAP00000038520	ENSECAP00000038599	0	0	0	0	0	0	0	0	0.534
SERPIND1	KNG1	ENSECAP00000011734	ENSECAP00000051902	0	0	0	0	0.263	0.068	0	0.371	0.53
APOA4	APOA1	ENSECAP00000003670	ENSECAP00000007649	0	0	0	0.754	0.149	0	0.396	0.503	0.527
HRG	SERPINF2	ENSECAP00000011089	ENSECAP00000052579	0	0	0	0	0.114	0	0.379	0.201	0.521
ENSECAG00000014414	SERPINF2	ENSECAP00000012399	ENSECAP00000052579	0	0	0.532	0.751	0.07	0	0.379	0.377	0.52
FN1	ALB	ENSECAP00000005223	ENSECAP00000041304	0	0	0	0	0	0	0.379	0.242	0.509
HRG	ENSECAG00000014414	ENSECAP00000011089	ENSECAP00000012399	0	0	0	0	0.177	0	0.379	0.108	0.504
ALB	F2	ENSECAP00000041304	ENSECAP00000009701	0	0	0	0	0.148	0	0	0.441	0.503
ENSECAG00000008878	ADD2	ENSECAP00000007017	ENSECAP00000022155	0.287	0	0	0	0	0	0.13	0.257	0.498
ALB	HRG	ENSECAP00000041304	ENSECAP00000011089	0	0	0	0	0.116	0	0.379	0.152	0.493
HRG	SERPIND1	ENSECAP00000011089	ENSECAP00000011734	0	0	0	0	0.234	0	0	0.358	0.487
KNG1	SERPINF2	ENSECAP00000051902	ENSECAP00000052579	0	0	0	0	0.108	0.068	0.379	0.125	0.487
ENSECAG00000014414	KNG1	ENSECAP00000012399	ENSECAP00000051902	0	0	0	0	0.07	0.068	0.379	0.152	0.482
SLC4A1	EPB41	ENSECAP00000001508	ENSECAP00000037908	0	0	0	0	0	0.148	0	0.417	0.482
APOA1	F2	ENSECAP00000007649	ENSECAP00000009701	0	0	0	0	0.431	0	0	0.117	0.476
PON1	APOB	ENSECAP00000000234	ENSECAP00000036863	0	0	0	0	0	0	0	0.372	0.47
SLC4A1	AHSP	ENSECAP00000001508	ENSECAP00000008274	0	0	0	0	0.413	0	0	0.118	0.46
CLU	ENSECAG00000014414	ENSECAP00000005450	ENSECAP00000012399	0	0	0	0	0	0	0.379	0.155	0.452
SPTA1	ADD2	ENSECAP00000020008	ENSECAP00000022155	0	0	0	0	0	0.163	0	0.372	0.451
RPIA	SPTA1	ENSECAP00000009745	ENSECAP00000020008	0	0	0	0	0	0	0	0.447	0.447
CLU	HRG	ENSECAP00000005450	ENSECAP00000011089	0	0	0	0	0	0	0.379	0.146	0.446
HRG	AFM	ENSECAP00000011089	ENSECAP00000046302	0	0	0	0	0.107	0	0.3	0.175	0.439
SLC4A1	SPTA1	ENSECAP00000001508	ENSECAP00000020008	0	0	0	0	0	0	0	0.438	0.438
SERPINF2	AFM	ENSECAP00000052579	ENSECAP00000046302	0	0	0	0	0.109	0	0.3	0.167	0.435
SLC4A1	RHAG	ENSECAP00000001508	ENSECAP00000010988	0	0	0	0	0	0.148	0	0.356	0.427
CLU	KNG1	ENSECAP00000005450	ENSECAP00000051902	0	0	0	0	0	0	0.379	0.115	0.426
APOA4	FGA	ENSECAP00000003670	ENSECAP00000038520	0	0	0	0	0.109	0	0.379	0	0.423
FN1	CLU	ENSECAP00000005223	ENSECAP00000005450	0	0	0	0	0	0	0.379	0.105	0.42
AHSP	EPB42	ENSECAP00000008274	ENSECAP00000020052	0	0	0	0	0.421	0	0	0	0.42
SERPINF2	ENSECAG00000024571	ENSECAP00000052579	ENSECAP00000053268	0	0	0	0	0	0	0.309	0	0.42
IGHM	IGJ	ENSECAP00000000334	ENSECAP00000038599	0	0	0	0	0	0	0	0	0.418
FN1	ENSECAG00000014414	ENSECAP00000005223	ENSECAP00000012399	0	0	0	0	0	0	0.379	0.098	0.415
SLC4A1	CA1	ENSECAP00000001508	ENSECAP00000007854	0	0	0	0	0.275	0.127	0	0.136	0.405
APOB	AFM	ENSECAP00000036863	ENSECAP00000046302	0	0	0	0	0.113	0	0	0.357	0.405
CLU	SERPINF2	ENSECAP00000005450	ENSECAP00000052579	0	0	0	0	0	0	0.379	0.079	0.403
TMPRSS13	ENSECAG00000014414	ENSECAP00000042440	ENSECAP00000012399	0.079	0	0	0	0	0.078	0	0.352	0.401
FN1	AFM	ENSECAP00000005223	ENSECAP00000046302	0	0	0	0	0	0	0.309	0.158	0.393
F2	KNG1	ENSECAP00000009701	ENSECAP00000051902	0	0	0	0	0.176	0.148	0	0.203	0.391
CLU	AFM	ENSECAP00000005450	ENSECAP00000046302	0	0	0	0	0	0	0.3	0.165	0.39
FGG	HBB	ENSECAP00000049704	ENSECAP00000024476	0	0	0	0	0.064	0	0	0	0.385
SERPINA3	SERPINF2	ENSECAP00000011686	ENSECAP00000052579	0	0	0.529	0.728	0	0	0.264	0.15	0.385
SLC2A4	ALB	ENSECAP00000006413	ENSECAP00000041304	0	0	0	0	0	0	0	0.378	0.378
SERPINA3	KNG1	ENSECAP00000011686	ENSECAP00000051902	0	0	0	0	0.077	0.068	0.278	0.117	0.378
HBB	RHAG	ENSECAP00000024476	ENSECAP00000010988	0	0	0	0	0.096	0	0.323	0.063	0.376
IGHM	HBB	ENSECAP00000000334	ENSECAP00000024476	0	0	0	0	0	0	0	0	0.371
HBB	HBQ1	ENSECAP00000024476	ENSECAP00000041983	0	0	0	0.852	0	0	0	0.155	0.371
ALB	SERPINA3	ENSECAP00000041304	ENSECAP00000011686	0	0	0	0	0	0	0.261	0.184	0.371
HBQ1	HBZ1	ENSECAP00000041983	ENSECAP00000030095	0	0	0	0.942	0	0	0	0.332	0.371
HBB	AHSP	ENSECAP00000024476	ENSECAP00000008274	0	0	0	0	0.07	0.19	0	0.224	0.364
FGG	SERPIND1	ENSECAP00000049704	ENSECAP00000011734	0	0	0	0	0.226	0	0	0.21	0.362
FGA	HRG	ENSECAP00000038520	ENSECAP00000011089	0	0	0	0	0.168	0.148	0	0.171	0.361
HBQ1	AHSP	ENSECAP00000041983	ENSECAP00000008274	0	0	0	0	0.176	0.19	0	0.106	0.351
ENSECAG00000014414	AFM	ENSECAP00000012399	ENSECAP00000046302	0	0	0	0	0.078	0	0.261	0.123	0.35
ENSECAG00000006234	FGA	ENSECAP00000031940	ENSECAP00000038520	0	0	0	0	0.348	0	0	0	0.347
CA1	AHSP	ENSECAP00000007854	ENSECAP00000008274	0	0	0	0	0.348	0	0	0	0.347
ENSECAG00000007258	IGJ	ENSECAP00000051004	ENSECAP00000038599	0	0	0	0	0	0	0	0.348	0.347
IGHC1	IGJ	ENSECAP00000002609	ENSECAP00000038599	0	0	0	0	0	0	0	0.348	0.347
APOB	F2	ENSECAP00000036863	ENSECAP00000009701	0	0	0	0	0.219	0	0	0.197	0.346
CLU	APOA1	ENSECAP00000005450	ENSECAP00000007649	0	0	0	0	0	0	0	0.346	0.345
SERPIND1	SERPINF2	ENSECAP00000011734	ENSECAP00000052579	0	0	0.528	0.699	0.117	0	0	0.434	0.344
FGG	APOB	ENSECAP00000049704	ENSECAP00000036863	0	0	0	0	0.294	0	0	0.107	0.342
ALB	SPTA1	ENSECAP00000041304	ENSECAP00000020008	0	0	0	0	0	0	0.229	0.177	0.338
APOB	FGA	ENSECAP00000036863	ENSECAP00000038520	0	0	0	0	0.222	0	0	0.108	0.337
FGG	HRG	ENSECAP00000049704	ENSECAP00000011089	0	0	0	0	0.129	0.073	0	0.241	0.333
HRG	SERPINA3	ENSECAP00000011089	ENSECAP00000011686	0	0	0	0	0.088	0	0.264	0.081	0.329
FGB	SERPIND1	ENSECAP00000008406	ENSECAP00000011734	0	0	0	0	0.152	0	0	0.241	0.328
FN1	SPTA1	ENSECAP00000005223	ENSECAP00000020008	0	0	0	0	0	0	0.268	0.12	0.328
FGG	APOA1	ENSECAP00000049704	ENSECAP00000007649	0	0	0	0	0.266	0.083	0	0.077	0.324
ENSECAG00000007258	CFB	ENSECAP00000051004	ENSECAP00000046402	0	0	0	0	0	0	0.301	0.073	0.324
IGHC1	CFB	ENSECAP00000002609	ENSECAP00000046402	0	0	0	0	0	0	0.301	0.073	0.324
SERPINA3	AFM	ENSECAP00000011686	ENSECAP00000046302	0	0	0	0	0	0	0.261	0.123	0.324
F2	SERPINA3	ENSECAP00000009701	ENSECAP00000011686	0.079	0	0	0	0.07	0.207	0	0.121	0.323
FGB	HRG	ENSECAP00000008406	ENSECAP00000011089	0	0	0	0	0.108	0.073	0	0.241	0.317
FGA	APOA2	ENSECAP00000038520	ENSECAP00000008027	0	0	0	0	0.315	0	0	0	0.315
CA1	RHAG	ENSECAP00000007854	ENSECAP00000010988	0	0	0	0	0	0	0.246	0.129	0.315
CLU	SERPINA3	ENSECAP00000005450	ENSECAP00000011686	0	0	0	0	0	0	0.264	0.101	0.31
PON1	CLU	ENSECAP00000000234	ENSECAP00000005450	0	0	0	0	0	0.148	0	0.219	0.306
APOA2	F2	ENSECAP00000008027	ENSECAP00000009701	0	0	0	0	0.306	0	0	0	0.306
F2	ENSECAG00000014414	ENSECAP00000009701	ENSECAP00000012399	0.079	0	0	0	0.109	0.151	0	0.121	0.305
CFB	SERPIND1	ENSECAP00000046402	ENSECAP00000011734	0.079	0	0	0	0.078	0.078	0	0.084	0.304
F2	AFM	ENSECAP00000009701	ENSECAP00000046302	0	0	0	0	0.109	0	0	0.242	0.295
SPTA1	EPB42	ENSECAP00000020008	ENSECAP00000020052	0	0	0	0	0.071	0.121	0	0.207	0.295
PON1	ALB	ENSECAP00000000234	ENSECAP00000041304	0	0	0	0	0	0.148	0	0.202	0.291
RPIA	GNPDA1	ENSECAP00000009745	ENSECAP00000020574	0.089	0	0	0	0	0	0	0.252	0.289
FGA	SERPIND1	ENSECAP00000038520	ENSECAP00000011734	0	0	0	0	0.179	0	0	0.169	0.288
KNG1	SPTA1	ENSECAP00000051902	ENSECAP00000020008	0	0	0	0	0	0	0.268	0.064	0.285
EPB42	EPB41	ENSECAP00000020052	ENSECAP00000037908	0	0	0	0	0	0.144	0	0.2	0.285
SLC4A1	ENSECAG00000013140	ENSECAP00000001508	ENSECAP00000023704	0	0	0	0	0.099	0.067	0	0.215	0.282
FGA	SERPINF2	ENSECAP00000038520	ENSECAP00000052579	0	0	0	0	0.132	0.148	0	0.107	0.281
AFM	SPTA1	ENSECAP00000046302	ENSECAP00000020008	0	0	0	0	0	0	0.229	0.102	0.278
A2M	ASB4	ENSECAP00000010822	ENSECAP00000046362	0	0	0	0	0	0	0	0	0.276
CA1	EPB42	ENSECAP00000007854	ENSECAP00000020052	0	0	0	0	0.276	0	0	0	0.276
ASB4	ENSECAG00000024571	ENSECAP00000046362	ENSECAP00000053268	0	0	0	0	0	0	0	0	0.276
APOB	FGB	ENSECAP00000036863	ENSECAP00000008406	0	0	0	0	0.243	0	0	0.079	0.272
APOA1	ITIH2	ENSECAP00000007649	ENSECAP00000015909	0	0	0	0	0.268	0	0	0	0.268
AHSP	ENSECAG00000012096	ENSECAP00000008274	ENSECAP00000009891	0	0	0	0	0.07	0.19	0	0.106	0.267
AHSP	HBZ1	ENSECAP00000008274	ENSECAP00000030095	0	0	0	0	0.07	0.19	0	0.106	0.267
ENSECAG00000006234	ALB	ENSECAP00000031940	ENSECAP00000041304	0	0	0	0	0.07	0.121	0	0.172	0.264
BLVRB	SPTA1	ENSECAP00000000653	ENSECAP00000020008	0	0	0	0	0	0	0	0.264	0.264
SERPIND1	ENSECAG00000014414	ENSECAP00000011734	ENSECAP00000012399	0	0	0.532	0.775	0.1	0	0	0.348	0.261
CLU	SPTA1	ENSECAP00000005450	ENSECAP00000020008	0	0	0	0	0	0.08	0.229	0	0.26
PDK4	PPM1L	ENSECAP00000006579	ENSECAP00000043627	0	0	0	0	0	0.121	0	0.19	0.257
APOA1	ENSECAG00000014414	ENSECAP00000007649	ENSECAP00000012399	0	0	0	0	0.104	0	0	0.204	0.256
FGB	ALB	ENSECAP00000008406	ENSECAP00000041304	0	0	0	0	0.235	0	0	0.064	0.253
SLC2A4	APOB	ENSECAP00000006413	ENSECAP00000036863	0	0	0	0	0	0	0	0.202	0.251
FGG	ALB	ENSECAP00000049704	ENSECAP00000041304	0	0	0	0	0.176	0	0	0.129	0.251
FGA	ENSECAG00000014414	ENSECAP00000038520	ENSECAP00000012399	0	0	0	0	0.109	0.083	0	0.155	0.249
PDK4	HTRA1	ENSECAP00000006579	ENSECAP00000029007	0.07	0	0	0	0	0	0	0.225	0.248
ENSECAG00000006234	ENSECAG00000014414	ENSECAP00000031940	ENSECAP00000012399	0	0	0	0	0.138	0.083	0	0.125	0.247
FGA	KNG1	ENSECAP00000038520	ENSECAP00000051902	0	0	0	0	0.237	0	0	0	0.237
F2	ITIH2	ENSECAP00000009701	ENSECAP00000015909	0	0	0	0	0.2	0	0	0.086	0.237
APOA1	FGB	ENSECAP00000007649	ENSECAP00000008406	0	0	0	0	0.176	0.083	0	0.068	0.234
PON1	FGB	ENSECAP00000000234	ENSECAP00000008406	0	0	0	0	0.077	0	0	0.117	0.233
FGB	KNG1	ENSECAP00000008406	ENSECAP00000051902	0	0	0	0	0.171	0	0	0.107	0.228
SERPINA3	SERPIND1	ENSECAP00000011686	ENSECAP00000011734	0	0	0.529	0.745	0.076	0	0	0.174	0.224
HBB	SPTA1	ENSECAP00000024476	ENSECAP00000020008	0	0	0	0	0.079	0	0	0.193	0.224
CA1	ALB	ENSECAP00000007854	ENSECAP00000041304	0	0	0	0	0	0	0	0.221	0.221
FGG	SERPINA3	ENSECAP00000049704	ENSECAP00000011686	0	0	0	0	0.096	0.112	0	0.107	0.22
FGB	SERPINA3	ENSECAP00000008406	ENSECAP00000011686	0	0	0	0	0.095	0.112	0	0.108	0.22
SLC2A4	RHAG	ENSECAP00000006413	ENSECAP00000010988	0	0	0	0	0	0	0	0.165	0.215
ALB	SERPIND1	ENSECAP00000041304	ENSECAP00000011734	0	0	0	0	0.086	0	0	0.175	0.213
FN1	ITIH2	ENSECAP00000005223	ENSECAP00000015909	0	0	0	0	0	0	0	0.211	0.211
APOA4	FGB	ENSECAP00000003670	ENSECAP00000008406	0	0	0	0	0.12	0	0	0.139	0.209
FGA	SERPINA3	ENSECAP00000038520	ENSECAP00000011686	0	0	0	0	0.109	0.112	0	0.079	0.207
ALB	ITIH2	ENSECAP00000041304	ENSECAP00000015909	0	0	0	0	0.139	0	0	0.117	0.207
SLC2A4	PDK4	ENSECAP00000006413	ENSECAP00000006579	0	0	0	0	0.065	0	0	0.186	0.206
SLC2A4	HBB	ENSECAP00000006413	ENSECAP00000024476	0	0	0	0	0	0	0	0.153	0.204
FGG	CFB	ENSECAP00000049704	ENSECAP00000046402	0	0	0	0	0.132	0	0	0.121	0.204
HRG	SNCA	ENSECAP00000011089	ENSECAP00000043218	0	0	0	0	0	0	0	0.204	0.204
SLC2A4	HBZ1	ENSECAP00000006413	ENSECAP00000030095	0	0	0	0	0	0	0	0.153	0.204
SLC2A4	AFM	ENSECAP00000006413	ENSECAP00000046302	0	0	0	0	0	0	0	0.204	0.204
SLC2A4	F2	ENSECAP00000006413	ENSECAP00000009701	0	0	0	0	0	0	0	0.203	0.203
RHAG	SPTA1	ENSECAP00000010988	ENSECAP00000020008	0	0	0	0	0.171	0	0	0.079	0.203
ITIH2	GNPDA1	ENSECAP00000015909	ENSECAP00000020574	0	0	0	0	0	0	0	0.203	0.203
APOA4	FGG	ENSECAP00000003670	ENSECAP00000049704	0	0	0	0	0.109	0	0	0.142	0.202
PPP1R27	SPTA1	ENSECAP00000006019	ENSECAP00000020008	0	0	0	0	0	0.166	0	0.082	0.201
ITIH2	SERPINF2	ENSECAP00000015909	ENSECAP00000052579	0	0	0	0	0.092	0	0	0.154	0.198
CA1	RPIA	ENSECAP00000007854	ENSECAP00000009745	0	0	0	0	0	0	0	0.11	0.197
APOB	ENSECAG00000014414	ENSECAP00000036863	ENSECAP00000012399	0	0	0	0	0.095	0	0	0.149	0.196
A2M	SERPINF2	ENSECAP00000010822	ENSECAP00000052579	0	0	0	0	0	0	0	0	0.196
FGG	ENSECAG00000014414	ENSECAP00000049704	ENSECAP00000012399	0	0	0	0	0.109	0.083	0	0.094	0.195
FN1	LATH	ENSECAP00000005223	ENSECAP00000052429	0	0	0	0	0	0	0	0	0.193
HBB	ALB	ENSECAP00000024476	ENSECAP00000041304	0	0	0	0	0.069	0	0	0.169	0.193
FGA	ALB	ENSECAP00000038520	ENSECAP00000041304	0	0	0	0	0.133	0	0	0.108	0.193
APOB	SERPIND1	ENSECAP00000036863	ENSECAP00000011734	0	0	0	0	0.161	0	0	0.074	0.189
APOB	ENSECAG00000019927	ENSECAP00000036863	ENSECAP00000046236	0	0	0	0	0.07	0	0	0.163	0.188
APOB	SERPINF2	ENSECAP00000036863	ENSECAP00000052579	0	0	0	0	0.104	0	0	0.074	0.187
APOA4	CLU	ENSECAP00000003670	ENSECAP00000005450	0	0	0	0	0	0	0	0.186	0.186
CLU	APOB	ENSECAP00000005450	ENSECAP00000036863	0	0	0	0	0	0	0	0.186	0.186
CFB	KNG1	ENSECAP00000046402	ENSECAP00000051902	0	0	0	0	0.071	0.112	0	0.093	0.186
APOA4	AFM	ENSECAP00000003670	ENSECAP00000046302	0	0	0	0	0	0	0	0.185	0.185
FGB	ENSECAG00000014414	ENSECAP00000008406	ENSECAP00000012399	0	0	0	0	0.095	0.083	0	0.095	0.183
FGG	ITIH2	ENSECAP00000049704	ENSECAP00000015909	0	0	0	0	0.149	0	0	0.08	0.183
FGA	CFB	ENSECAP00000038520	ENSECAP00000046402	0	0	0	0	0.13	0	0	0.099	0.182
APOB	SERPINA3	ENSECAP00000036863	ENSECAP00000011686	0	0	0	0	0.095	0	0	0.078	0.182
FGB	SERPINF2	ENSECAP00000008406	ENSECAP00000052579	0	0	0	0	0.096	0	0	0.133	0.182
SLC2A4	ENSECAG00000008878	ENSECAP00000006413	ENSECAP00000007017	0	0	0	0	0	0	0	0.181	0.181
PPP1R27	HTRA1	ENSECAP00000006019	ENSECAP00000029007	0	0	0	0	0	0.117	0	0.108	0.178
HTRA1	ASB4	ENSECAP00000029007	ENSECAP00000046362	0	0	0	0	0	0.117	0	0.108	0.178
APOB	ITIH2	ENSECAP00000036863	ENSECAP00000015909	0	0	0	0	0.177	0	0	0	0.177
APOA4	ALB	ENSECAP00000003670	ENSECAP00000041304	0	0	0	0	0	0	0	0.176	0.175
APOA1	SERPIND1	ENSECAP00000007649	ENSECAP00000011734	0	0	0	0	0.176	0	0	0	0.175
SLC2A4	KNG1	ENSECAP00000006413	ENSECAP00000051902	0	0	0	0	0	0	0	0.176	0.175
PON1	ASB4	ENSECAP00000000234	ENSECAP00000046362	0	0	0	0	0	0	0	0.176	0.175
FGG	AFM	ENSECAP00000049704	ENSECAP00000046302	0	0	0	0	0.127	0	0	0.094	0.175
PON1	ENSECAG00000019927	ENSECAP00000000234	ENSECAP00000046236	0	0	0	0	0.095	0	0	0.125	0.174
SNCA	ASB4	ENSECAP00000043218	ENSECAP00000046362	0	0	0	0	0	0.121	0	0.099	0.174
PON1	AFM	ENSECAP00000000234	ENSECAP00000046302	0	0	0	0	0.071	0.083	0	0.108	0.173
ENSECAG00000006234	AFM	ENSECAP00000031940	ENSECAP00000046302	0	0	0	0	0	0.102	0	0.117	0.173
RHAG	ENSECAG00000013140	ENSECAP00000010988	ENSECAP00000023704	0	0	0	0.864	0.077	0	0	0.76	0.171
APOB	KNG1	ENSECAP00000036863	ENSECAP00000051902	0	0	0	0	0.102	0	0	0.115	0.171
APOA1	KNG1	ENSECAP00000007649	ENSECAP00000051902	0	0	0	0	0.109	0	0	0.108	0.171
ALB	RPIA	ENSECAP00000041304	ENSECAP00000009745	0	0	0	0	0	0	0	0.17	0.169
FN1	CFB	ENSECAP00000005223	ENSECAP00000046402	0	0	0	0	0	0.084	0	0.074	0.169
FGG	SERPINF2	ENSECAP00000049704	ENSECAP00000052579	0	0	0	0	0.108	0	0	0.107	0.169
RHAG	EPB41	ENSECAP00000010988	ENSECAP00000037908	0	0	0	0	0	0	0	0.17	0.169
HBB	F2	ENSECAP00000024476	ENSECAP00000009701	0	0	0	0	0.079	0.068	0	0.108	0.167
SERPIND1	AFM	ENSECAP00000011734	ENSECAP00000046302	0	0	0	0	0.095	0	0	0.118	0.167
RPIA	ADD2	ENSECAP00000009745	ENSECAP00000022155	0	0	0	0	0	0	0	0.167	0.167
SLC2A4	HTRA1	ENSECAP00000006413	ENSECAP00000029007	0	0	0	0	0	0	0	0.113	0.166
APOB	CFB	ENSECAP00000036863	ENSECAP00000046402	0	0	0	0	0.07	0	0	0.084	0.166
APOA1	HRG	ENSECAP00000007649	ENSECAP00000011089	0	0	0	0	0.095	0	0	0.117	0.166
SERPINA3	ENSECAG00000014414	ENSECAP00000011686	ENSECAP00000012399	0	0	0.532	0.899	0.086	0	0	0.389	0.165
FGB	ITIH2	ENSECAP00000008406	ENSECAP00000015909	0	0	0	0	0.127	0	0	0.083	0.165
ENSECAG00000006234	HRG	ENSECAP00000031940	ENSECAP00000011089	0	0	0	0	0.129	0	0	0.079	0.163
CA1	SPTA1	ENSECAP00000007854	ENSECAP00000020008	0	0	0	0	0	0	0	0.107	0.161
TMPRSS13	KNG1	ENSECAP00000042440	ENSECAP00000051902	0	0	0	0	0	0.112	0	0.093	0.16
SLC2A4	RPIA	ENSECAP00000006413	ENSECAP00000009745	0	0	0	0	0	0	0	0	0.159
CFB	ADD2	ENSECAP00000046402	ENSECAP00000022155	0	0	0	0	0	0	0	0	0.159
ALB	HBZ1	ENSECAP00000041304	ENSECAP00000030095	0	0	0	0	0.081	0	0	0.122	0.158
HBZ1	AFM	ENSECAP00000030095	ENSECAP00000046302	0	0	0	0	0.081	0	0	0.122	0.158
SNCA	SPTA1	ENSECAP00000043218	ENSECAP00000020008	0	0	0	0	0	0.159	0	0	0.158
RHAG	EPB42	ENSECAP00000010988	ENSECAP00000020052	0	0	0	0	0.071	0	0	0.131	0.158
SLC2A4	ADD2	ENSECAP00000006413	ENSECAP00000022155	0	0	0	0	0	0	0	0.157	0.156
CFB	SERPINA3	ENSECAP00000046402	ENSECAP00000011686	0.079	0	0	0	0	0.078	0	0.084	0.154
TMPRSS13	SERPINA3	ENSECAP00000042440	ENSECAP00000011686	0.079	0	0	0	0	0.078	0	0.084	0.154
TMPRSS13	SERPIND1	ENSECAP00000042440	ENSECAP00000011734	0.079	0	0	0	0	0.078	0	0.084	0.154
CFB	ENSECAG00000014414	ENSECAP00000046402	ENSECAP00000012399	0.079	0	0	0	0	0.078	0	0.084	0.154
CFB	SERPINF2	ENSECAP00000046402	ENSECAP00000052579	0.079	0	0	0	0	0.078	0	0.084	0.154
TMPRSS13	SERPINF2	ENSECAP00000042440	ENSECAP00000052579	0.079	0	0	0	0	0.078	0	0.084	0.154
SLC2A4	HBQ1	ENSECAP00000006413	ENSECAP00000041983	0	0	0	0	0	0	0	0.153	0.152
SLC2A4	ENSECAG00000012096	ENSECAP00000006413	ENSECAP00000009891	0	0	0	0	0	0	0	0.153	0.152
HBQ1	EPB42	ENSECAP00000041983	ENSECAP00000020052	0	0	0	0	0.153	0	0	0	0.152
APOA4	ENSECAG00000014414	ENSECAP00000003670	ENSECAP00000012399	0	0	0	0	0	0	0	0.152	0.151
CA1	AFM	ENSECAP00000007854	ENSECAP00000046302	0	0	0	0	0	0	0	0.151	0.15

## Sheet: pre vs. 24-post
Node1	Node2	node1_accession_id	node2_accession_id	neighborhood_on_chromosome	gene_fusion	phylogenetic_cooccurrence	homology	coexpression	experimentally_determined_interaction	database_annotated	automated_textmining	combined_score
COX5A	COX5B	ENSECAP00000000106	ENSECAP00000006049	0	0	0	0	0.974	0.622	0.397	0.497	0.998
RPS10	RPS7	ENSECAP00000030975	ENSECAP00000038437	0	0	0	0	0.803	0.951	0.662	0.412	0.997
COX5B	COX6A2	ENSECAP00000006049	ENSECAP00000009409	0	0	0	0	0.966	0.667	0.273	0.498	0.995
COX5A	COX4I1	ENSECAP00000000106	ENSECAP00000009694	0	0	0	0	0.705	0.716	0.396	0.758	0.989
COX5A	COX6B1	ENSECAP00000000106	ENSECAP00000010056	0	0	0	0	0.9	0.638	0.379	0.499	0.987
COX5B	COX6B1	ENSECAP00000006049	ENSECAP00000010056	0	0	0	0	0.798	0.595	0.379	0.499	0.971
COX5B	COX4I1	ENSECAP00000006049	ENSECAP00000009694	0	0	0	0	0.631	0.595	0.411	0.497	0.968
TOMM22	TOMM7	ENSECAP00000039168	ENSECAP00000019193	0	0	0	0	0.253	0.788	0.45	0.588	0.959
COX4I1	MT-CO1	ENSECAP00000009694	ENSECAP00000023107	0	0	0	0	0.109	0.764	0.379	0.36	0.958
COX5A	COX6A2	ENSECAP00000000106	ENSECAP00000009409	0	0	0	0	0.724	0.603	0.299	0.497	0.956
COX6A2	COX6B1	ENSECAP00000009409	ENSECAP00000010056	0	0	0	0	0.725	0.595	0.272	0.498	0.953
COX6A2	COX4I1	ENSECAP00000009409	ENSECAP00000009694	0	0	0	0	0.446	0.603	0.347	0.431	0.929
COX5A	MT-CO1	ENSECAP00000000106	ENSECAP00000023107	0	0	0	0	0	0.767	0.379	0.445	0.912
APOE	APOC2	ENSECAP00000006356	ENSECAP00000011918	0	0	0	0	0	0.145	0.379	0.838	0.906
PDHA1	TALDO1	ENSECAP00000042367	ENSECAP00000047025	0	0	0	0	0.118	0	0.37	0.235	0.903
COX4I1	COX6B1	ENSECAP00000009694	ENSECAP00000010056	0	0	0	0	0.403	0.595	0.379	0.436	0.903
COX5B	MT-CO1	ENSECAP00000006049	ENSECAP00000023107	0	0	0	0	0	0.752	0.379	0.394	0.898
TALDO1	G6PD	ENSECAP00000047025	ENSECAP00000012872	0.445	0	0	0	0.148	0.604	0	0.431	0.879
COX6A2	MT-CO1	ENSECAP00000009409	ENSECAP00000023107	0	0	0	0	0	0.737	0.347	0.347	0.878
PDHA1	G6PD	ENSECAP00000042367	ENSECAP00000012872	0	0	0	0	0	0	0	0.347	0.863
COX6B1	MT-CO1	ENSECAP00000010056	ENSECAP00000023107	0	0	0	0	0	0.609	0.379	0.436	0.851
AMBP	SERPINC1	ENSECAP00000046787	ENSECAP00000012335	0	0	0	0	0.49	0	0	0.716	0.849
APOE	APOB	ENSECAP00000006356	ENSECAP00000036863	0	0	0	0	0.071	0.145	0.379	0.723	0.845
AGT	DECR1	ENSECAP00000013428	ENSECAP00000019674	0	0	0	0	0	0	0	0.845	0.845
PDHA1	PDK4	ENSECAP00000042367	ENSECAP00000006579	0	0	0	0	0	0.311	0.462	0.498	0.797
APOE	ENSECAG00000021580	ENSECAP00000006356	ENSECAP00000019071	0	0	0	0	0	0.148	0	0.758	0.785
THBS1	HRG	ENSECAP00000007423	ENSECAP00000011089	0	0	0	0	0	0.148	0	0.755	0.782
TPT1	RPS7	ENSECAP00000054162	ENSECAP00000038437	0	0	0	0	0.774	0	0	0	0.774
PRDX2	CAT	ENSECAP00000009456	ENSECAP00000017490	0	0	0	0	0.3	0.381	0	0.44	0.736
AMBP	ITIH1	ENSECAP00000046787	ENSECAP00000022393	0	0	0	0	0.175	0.066	0	0.672	0.725
KNG1	AGT	ENSECAP00000012487	ENSECAP00000013428	0	0	0	0	0.088	0.148	0.386	0.489	0.723
APOB	APOC2	ENSECAP00000036863	ENSECAP00000011918	0	0	0	0	0	0.145	0.379	0.505	0.714
HRG	KNG1	ENSECAP00000011089	ENSECAP00000012487	0	0	0	0	0.258	0	0.379	0.412	0.705
APOB	APOA2	ENSECAP00000036863	ENSECAP00000008027	0	0	0	0	0.107	0	0.379	0.487	0.69
RPS10	TPT1	ENSECAP00000030975	ENSECAP00000054162	0	0	0	0	0.658	0	0	0	0.658
COX5B	NDUFS6	ENSECAP00000006049	ENSECAP00000019093	0	0	0	0	0.624	0	0	0.108	0.65
AMBP	AHSG	ENSECAP00000046787	ENSECAP00000012774	0	0	0	0	0.63	0	0	0.085	0.646
COX5A	NDUFS6	ENSECAP00000000106	ENSECAP00000019093	0	0	0	0	0.615	0	0	0.08	0.63
CAT	DECR1	ENSECAP00000017490	ENSECAP00000019674	0	0	0	0	0.069	0	0	0.591	0.602
SERPINF1	AFM	ENSECAP00000019875	ENSECAP00000046302	0	0	0	0	0	0	0	0.598	0.598
APOE	ENSECAG00000019927	ENSECAP00000006356	ENSECAP00000046236	0	0	0	0	0	0	0	0.587	0.587
APOE	APOA2	ENSECAP00000006356	ENSECAP00000008027	0	0	0	0	0	0	0.379	0.36	0.585
NEDD8	RPS7	ENSECAP00000040498	ENSECAP00000038437	0	0	0	0	0.177	0.318	0.307	0	0.577
C4A	CFI	ENSECAP00000007506	ENSECAP00000011837	0	0	0	0	0	0.242	0.379	0.155	0.567
KNG1	AFM	ENSECAP00000012487	ENSECAP00000046302	0	0	0	0	0.077	0	0.309	0.347	0.547
TALDO1	RPIA	ENSECAP00000047025	ENSECAP00000009745	0.236	0	0	0	0.177	0	0.157	0.225	0.534
SERPIND1	KNG1	ENSECAP00000011734	ENSECAP00000012487	0	0	0	0	0.263	0.068	0	0.371	0.53
SERPINC1	CPB2	ENSECAP00000012335	ENSECAP00000048869	0	0	0	0	0.186	0	0	0.439	0.523
PDHA1	IVD	ENSECAP00000042367	ENSECAP00000034046	0	0	0	0	0.134	0	0.451	0.067	0.517
RPS10	NEDD8	ENSECAP00000030975	ENSECAP00000040498	0	0	0	0	0.109	0.307	0.277	0	0.514
MYH7B	CORO1C	ENSECAP00000014719	ENSECAP00000046723	0	0	0	0	0.323	0.154	0	0.22	0.514
HRG	SERPINC1	ENSECAP00000011089	ENSECAP00000012335	0	0	0	0	0.175	0	0	0.433	0.512
AHSG	AFM	ENSECAP00000012774	ENSECAP00000046302	0	0	0	0	0.168	0	0	0.427	0.502
COX5A	SERPINC1	ENSECAP00000000106	ENSECAP00000012335	0	0	0	0	0	0	0	0.498	0.497
HRG	SERPIND1	ENSECAP00000011089	ENSECAP00000011734	0	0	0	0	0.234	0	0	0.358	0.487
ENSECAG00000006234	AMBP	ENSECAP00000031940	ENSECAP00000046787	0	0	0	0	0.246	0	0	0.347	0.486
PRDX2	DECR1	ENSECAP00000009456	ENSECAP00000019674	0	0	0	0	0	0	0	0.485	0.485
FN1	THBS1	ENSECAP00000005223	ENSECAP00000007423	0	0	0	0	0	0.356	0	0.108	0.483
SERPINC1	KNG1	ENSECAP00000012335	ENSECAP00000012487	0	0	0	0	0.177	0.068	0	0.375	0.478
RPS10	IGJ	ENSECAP00000030975	ENSECAP00000038599	0	0	0	0	0	0	0	0	0.477
COX6B1	NDUFS6	ENSECAP00000010056	ENSECAP00000019093	0	0	0	0	0.438	0	0	0.107	0.476
PON1	APOB	ENSECAP00000000234	ENSECAP00000036863	0	0	0	0	0	0	0	0.372	0.47
HRG	AHSG	ENSECAP00000011089	ENSECAP00000012774	0	0	0	0	0.124	0	0	0.42	0.47
SRP54	NEDD8	ENSECAP00000016030	ENSECAP00000040498	0	0	0	0	0	0.209	0.301	0.111	0.465
SERPIND1	SERPINC1	ENSECAP00000011734	ENSECAP00000012335	0	0	0.529	0.75	0.273	0	0	0.591	0.456
COX4I1	NDUFS6	ENSECAP00000009694	ENSECAP00000019093	0	0	0	0	0.259	0	0	0	0.453
PDHA1	RPIA	ENSECAP00000042367	ENSECAP00000009745	0	0	0	0	0	0	0.362	0.171	0.448
COX6A2	TPT1	ENSECAP00000009409	ENSECAP00000054162	0	0	0	0	0.448	0	0	0	0.448
PON1	AMBP	ENSECAP00000000234	ENSECAP00000046787	0	0	0	0	0.091	0	0	0	0.447
CLU	HRG	ENSECAP00000005450	ENSECAP00000011089	0	0	0	0	0	0	0.379	0.146	0.446
UBE2B	NEDD8	ENSECAP00000041959	ENSECAP00000040498	0	0	0	0	0	0.185	0	0.347	0.445
CLU	APOE	ENSECAP00000005450	ENSECAP00000006356	0	0	0	0	0	0	0	0.439	0.439
PON1	APOE	ENSECAP00000000234	ENSECAP00000006356	0	0	0	0	0	0	0	0.439	0.439
APOE	DECR1	ENSECAP00000006356	ENSECAP00000019674	0	0	0	0	0	0	0	0.439	0.439
HRG	AFM	ENSECAP00000011089	ENSECAP00000046302	0	0	0	0	0.107	0	0.3	0.175	0.439
KNG1	DECR1	ENSECAP00000012487	ENSECAP00000019674	0	0	0	0	0	0	0	0.433	0.433
CAT	AFM	ENSECAP00000017490	ENSECAP00000046302	0	0	0	0	0	0	0	0.433	0.433
CLU	KNG1	ENSECAP00000005450	ENSECAP00000012487	0	0	0	0	0	0	0.379	0.115	0.426
ADSSL1	TPT1	ENSECAP00000023173	ENSECAP00000054162	0	0	0	0	0.148	0	0	0.354	0.426
FN1	CLU	ENSECAP00000005223	ENSECAP00000005450	0	0	0	0	0	0	0.379	0.105	0.42
SLC2A4	COX4I1	ENSECAP00000006413	ENSECAP00000009694	0	0	0	0	0	0	0	0	0.42
IGHM	IGJ	ENSECAP00000000334	ENSECAP00000038599	0	0	0	0	0	0	0	0	0.418
SERPINC1	AGT	ENSECAP00000012335	ENSECAP00000013428	0	0	0	0	0.131	0	0	0.348	0.409
C4A	KNG1	ENSECAP00000007506	ENSECAP00000012487	0	0	0	0	0	0	0.38	0.085	0.408
APOE	AFM	ENSECAP00000006356	ENSECAP00000046302	0	0	0	0	0	0.119	0	0.355	0.407
PRDX2	NEDD8	ENSECAP00000009456	ENSECAP00000040498	0	0	0	0	0.096	0.265	0	0.179	0.406
APOB	AFM	ENSECAP00000036863	ENSECAP00000046302	0	0	0	0	0.113	0	0	0.357	0.405
COX5B	TOMM7	ENSECAP00000006049	ENSECAP00000019193	0	0	0	0	0.126	0	0.347	0	0.404
DECR1	AFM	ENSECAP00000019674	ENSECAP00000046302	0	0	0	0	0	0	0	0.403	0.403
TOMM22	COX4I1	ENSECAP00000039168	ENSECAP00000009694	0	0	0	0	0	0	0.299	0.109	0.402
PPP1R27	CAT	ENSECAP00000006019	ENSECAP00000017490	0.234	0	0	0	0.069	0	0	0.225	0.399
SERPIND1	HABP2	ENSECAP00000011734	ENSECAP00000020370	0.079	0	0	0	0	0.078	0	0.348	0.397
APOB	AHSG	ENSECAP00000036863	ENSECAP00000012774	0	0	0	0	0.396	0	0	0	0.396
FN1	AFM	ENSECAP00000005223	ENSECAP00000046302	0	0	0	0	0	0	0.309	0.158	0.393
PRDX2	UBE2B	ENSECAP00000009456	ENSECAP00000041959	0	0	0	0	0.071	0.371	0	0	0.39
SERPINC1	AFM	ENSECAP00000012335	ENSECAP00000046302	0	0	0	0	0.106	0	0	0.346	0.39
CLU	AFM	ENSECAP00000005450	ENSECAP00000046302	0	0	0	0	0	0	0.3	0.165	0.39
MAD1L1	NUDCD3	ENSECAP00000039868	ENSECAP00000026705	0	0	0	0	0	0	0.278	0.187	0.387
AHSG	ENSECAG00000021580	ENSECAP00000012774	ENSECAP00000019071	0	0	0	0	0.071	0	0	0.36	0.38
COX6A2	NDUFS6	ENSECAP00000009409	ENSECAP00000019093	0	0	0	0	0.339	0	0	0.1	0.379
THBS1	SERPINF1	ENSECAP00000007423	ENSECAP00000019875	0	0	0	0	0	0	0	0.377	0.377
APOB	SERPINC1	ENSECAP00000036863	ENSECAP00000012335	0	0	0	0	0.248	0	0	0.203	0.375
HRG	HABP2	ENSECAP00000011089	ENSECAP00000020370	0	0	0	0	0	0	0	0.373	0.373
GLUL	DECR1	ENSECAP00000029046	ENSECAP00000019674	0	0	0	0	0	0	0	0.37	0.37
RPIA	G6PD	ENSECAP00000009745	ENSECAP00000012872	0.07	0	0	0	0	0	0	0.348	0.367
SLC2A4	MYH7B	ENSECAP00000006413	ENSECAP00000014719	0	0	0	0	0	0	0.27	0.108	0.362
APOE	AGT	ENSECAP00000006356	ENSECAP00000013428	0	0	0	0	0	0	0	0.361	0.361
SERPIND1	CPB2	ENSECAP00000011734	ENSECAP00000048869	0	0	0	0	0.235	0	0	0.186	0.35
FN1	UBAC1	ENSECAP00000005223	ENSECAP00000025022	0	0	0	0	0	0	0	0.348	0.347
HBZ1	CAT	ENSECAP00000030095	ENSECAP00000017490	0	0	0	0	0	0	0	0.348	0.347
ENSECAG00000012096	CAT	ENSECAP00000009891	ENSECAP00000017490	0	0	0	0	0	0	0	0.348	0.347
RPS10	TOMM7	ENSECAP00000030975	ENSECAP00000019193	0	0	0	0	0.331	0	0	0.064	0.347
BLVRB	DECR1	ENSECAP00000000653	ENSECAP00000019674	0	0	0	0	0	0	0	0.347	0.347
APOE	CAT	ENSECAP00000006356	ENSECAP00000017490	0	0	0	0	0	0	0	0.346	0.345
FN1	ITIH1	ENSECAP00000005223	ENSECAP00000022393	0	0	0	0	0	0	0	0.346	0.345
AMBP	APOB	ENSECAP00000046787	ENSECAP00000036863	0	0	0	0	0.296	0	0	0	0.339
COX4I1	TOMM7	ENSECAP00000009694	ENSECAP00000019193	0	0	0	0	0.083	0	0.299	0	0.329
NEDD8	NDUFS6	ENSECAP00000040498	ENSECAP00000019093	0	0	0	0	0.178	0.214	0	0	0.326
KNG1	CAT	ENSECAP00000012487	ENSECAP00000017490	0	0	0	0	0	0	0	0.325	0.325
SERPINC1	AHSG	ENSECAP00000012335	ENSECAP00000012774	0	0	0	0	0.266	0	0	0.108	0.317
AMBP	AFM	ENSECAP00000046787	ENSECAP00000046302	0	0	0	0	0.148	0.118	0	0.165	0.317
AGT	CPB2	ENSECAP00000013428	ENSECAP00000048869	0	0	0	0	0.105	0	0.265	0	0.314
TALDO1	CAT	ENSECAP00000047025	ENSECAP00000017490	0	0	0	0	0.221	0	0	0.155	0.313
SERPINC1	ENSECAG00000021580	ENSECAP00000012335	ENSECAP00000019071	0.079	0	0	0	0	0.078	0	0.254	0.311
TPT1	NEDD8	ENSECAP00000054162	ENSECAP00000040498	0	0	0	0	0.158	0.215	0	0	0.31
ENSECAG00000004973	AMBP	ENSECAP00000030351	ENSECAP00000046787	0	0	0	0	0	0	0.277	0.084	0.309
AMBP	ENSECAG00000015109	ENSECAP00000046787	ENSECAP00000036094	0	0	0	0	0	0	0.277	0.084	0.309
PON1	CLU	ENSECAP00000000234	ENSECAP00000005450	0	0	0	0	0	0.148	0	0.219	0.306
PDHA1	SLC2A4	ENSECAP00000042367	ENSECAP00000006413	0	0	0	0	0	0	0	0.152	0.304
AARSD1	NUDCD3	ENSECAP00000048785	ENSECAP00000026705	0	0	0	0	0.175	0.111	0	0.128	0.304
COX6B1	NEDD8	ENSECAP00000010056	ENSECAP00000040498	0	0	0	0	0.175	0.188	0	0	0.301
SERPINC1	SERPINF1	ENSECAP00000012335	ENSECAP00000019875	0	0	0.514	0.679	0	0	0	0.44	0.3
GALM	DECR1	ENSECAP00000035445	ENSECAP00000019674	0	0	0	0	0	0	0.271	0.074	0.296
FN1	C4A	ENSECAP00000005223	ENSECAP00000007506	0	0	0	0	0	0	0.243	0	0.288
KNG1	CPB2	ENSECAP00000012487	ENSECAP00000048869	0	0	0	0	0.146	0	0	0.201	0.288
THBS1	DECR1	ENSECAP00000007423	ENSECAP00000019674	0	0	0	0	0	0	0	0	0.286
CLU	C4A	ENSECAP00000005450	ENSECAP00000007506	0	0	0	0	0	0	0.243	0.092	0.283
PRDX2	G6PD	ENSECAP00000009456	ENSECAP00000012872	0	0	0	0	0.107	0	0	0.231	0.283
ENSECAG00000006234	AHSG	ENSECAP00000031940	ENSECAP00000012774	0	0	0	0	0.12	0	0	0.217	0.281
GLUL	NEDD8	ENSECAP00000029046	ENSECAP00000040498	0	0	0	0	0	0.279	0	0	0.279
ENSECAG00000021580	AFM	ENSECAP00000019071	ENSECAP00000046302	0	0	0	0	0.109	0	0	0.225	0.279
KNG1	AHSG	ENSECAP00000012487	ENSECAP00000012774	0	0	0	0	0.149	0	0	0.187	0.278
GLUL	SRP54	ENSECAP00000029046	ENSECAP00000016030	0	0	0	0	0.077	0	0	0.247	0.275
AMBP	APOA2	ENSECAP00000046787	ENSECAP00000008027	0	0	0	0	0.272	0	0	0	0.272
C4A	HRG	ENSECAP00000007506	ENSECAP00000011089	0	0	0	0	0	0	0.243	0.077	0.271
APOA2	AHSG	ENSECAP00000008027	ENSECAP00000012774	0	0	0	0	0.271	0	0	0	0.271
SLC2A4	DECR1	ENSECAP00000006413	ENSECAP00000019674	0	0	0	0	0	0	0	0.225	0.271
PPP1R27	MYH7B	ENSECAP00000006019	ENSECAP00000014719	0	0	0	0	0	0.12	0	0.203	0.268
ENSECAG00000003847	G6PD	ENSECAP00000040731	ENSECAP00000012872	0	0	0	0	0	0	0	0.266	0.266
AMBP	HRG	ENSECAP00000046787	ENSECAP00000011089	0	0	0	0	0.265	0	0	0	0.265
TALDO1	NEDD8	ENSECAP00000047025	ENSECAP00000040498	0	0	0	0	0	0.265	0	0	0.265
SERPIND1	SERPINF1	ENSECAP00000011734	ENSECAP00000019875	0	0	0.522	0.719	0	0	0	0.41	0.265
G6PD	NEDD8	ENSECAP00000012872	ENSECAP00000040498	0	0	0	0	0	0.262	0	0	0.262
PDK4	GLUL	ENSECAP00000006579	ENSECAP00000029046	0	0	0	0	0	0.162	0	0.154	0.26
FN1	HABP2	ENSECAP00000005223	ENSECAP00000020370	0	0	0	0	0	0.153	0	0.162	0.259
G6PD	GLUL	ENSECAP00000012872	ENSECAP00000029046	0	0	0	0	0	0	0	0.259	0.258
PDK4	PPM1B	ENSECAP00000006579	ENSECAP00000014809	0	0	0	0	0	0.121	0	0.19	0.257
AMBP	CPB2	ENSECAP00000046787	ENSECAP00000048869	0	0	0	0	0.155	0	0	0.101	0.256
COX5B	ENSECAG00000020283	ENSECAP00000006049	ENSECAP00000017777	0	0	0	0	0.124	0.184	0	0	0.254
NEDD8	TOMM7	ENSECAP00000040498	ENSECAP00000019193	0	0	0	0	0.096	0.208	0	0	0.253
CLU	ENSECAG00000021580	ENSECAP00000005450	ENSECAP00000019071	0	0	0	0	0	0	0	0.252	0.252
NDUFS6	TOMM7	ENSECAP00000019093	ENSECAP00000019193	0	0	0	0	0.252	0	0	0	0.252
SLC2A4	APOB	ENSECAP00000006413	ENSECAP00000036863	0	0	0	0	0	0	0	0.202	0.251
PRDX2	GLUL	ENSECAP00000009456	ENSECAP00000029046	0	0	0	0	0.071	0	0	0.226	0.25
AMBP	MT-CO1	ENSECAP00000046787	ENSECAP00000023107	0	0	0	0	0	0	0	0	0.25
AGT	ENSECAG00000021580	ENSECAP00000013428	ENSECAP00000019071	0.079	0	0	0	0	0.078	0	0.186	0.248
C4A	LPCAT3	ENSECAP00000007506	ENSECAP00000020755	0	0	0	0	0	0	0	0.083	0.248
ENSECAG00000015618	NEDD8	ENSECAP00000013198	ENSECAP00000040498	0	0	0	0	0.179	0.121	0	0	0.247
COX5A	AFM	ENSECAP00000000106	ENSECAP00000046302	0	0	0	0	0	0	0	0.246	0.245
AMBP	ENSECAG00000021580	ENSECAP00000046787	ENSECAP00000019071	0	0	0	0	0.153	0.07	0	0.118	0.244
ENSECAG00000003847	ADSSL1	ENSECAP00000040731	ENSECAP00000023173	0	0	0	0	0	0	0	0.242	0.241
G6PD	CAT	ENSECAP00000012872	ENSECAP00000017490	0	0	0	0	0.064	0	0	0.222	0.24
ENSECAG00000015109	IGJ	ENSECAP00000036094	ENSECAP00000038599	0	0	0	0	0.24	0	0	0	0.239
ENSECAG00000004973	IGJ	ENSECAP00000030351	ENSECAP00000038599	0	0	0	0	0.24	0	0	0	0.239
FETUB	AHSG	ENSECAP00000003687	ENSECAP00000012774	0	0	0	0.669	0.145	0	0	0.358	0.238
GLUL	CAT	ENSECAP00000029046	ENSECAP00000017490	0	0	0	0	0	0	0	0.239	0.238
PRDX2	TALDO1	ENSECAP00000009456	ENSECAP00000047025	0	0	0	0	0.148	0.112	0	0.073	0.237
COX4I1	RPS7	ENSECAP00000009694	ENSECAP00000038437	0	0	0	0	0.237	0	0	0	0.237
FN1	AMBP	ENSECAP00000005223	ENSECAP00000046787	0	0	0	0	0	0.148	0	0.085	0.236
APOB	AGT	ENSECAP00000036863	ENSECAP00000013428	0	0	0	0	0.111	0	0	0.174	0.234
AMBP	AGT	ENSECAP00000046787	ENSECAP00000013428	0	0	0	0	0.215	0	0	0.065	0.234
THBS1	PRKRA	ENSECAP00000007423	ENSECAP00000021730	0	0	0	0	0	0	0	0	0.23
AGT	AFM	ENSECAP00000013428	ENSECAP00000046302	0	0	0	0	0.08	0	0	0.196	0.228
C4A	SERPINC1	ENSECAP00000007506	ENSECAP00000012335	0	0	0	0	0	0	0	0	0.227
PDHA1	MT-CO1	ENSECAP00000042367	ENSECAP00000023107	0	0	0	0	0.072	0	0	0.199	0.224
FETUB	SERPINC1	ENSECAP00000003687	ENSECAP00000012335	0	0	0	0	0.223	0	0	0	0.223
SLC2A4	AGT	ENSECAP00000006413	ENSECAP00000013428	0	0	0	0	0	0	0	0.223	0.223
BLVRB	GLUL	ENSECAP00000000653	ENSECAP00000029046	0	0	0	0	0	0	0	0.223	0.223
PPP1R27	PRDX2	ENSECAP00000006019	ENSECAP00000009456	0	0	0	0	0	0	0	0.222	0.222
PRDX2	ENSECAG00000012096	ENSECAP00000009456	ENSECAP00000009891	0	0	0	0	0	0	0	0.222	0.222
PRDX2	HBZ1	ENSECAP00000009456	ENSECAP00000030095	0	0	0	0	0	0	0	0.222	0.222
COX5A	CAT	ENSECAP00000000106	ENSECAP00000017490	0	0	0	0	0	0	0	0.222	0.222
G6PD	DECR1	ENSECAP00000012872	ENSECAP00000019674	0	0	0	0	0	0	0	0.222	0.222
KNG1	HABP2	ENSECAP00000012487	ENSECAP00000020370	0	0	0	0	0	0.165	0	0.107	0.222
APOE	KNG1	ENSECAP00000006356	ENSECAP00000012487	0	0	0	0	0	0	0	0.221	0.221
SLC2A4	MT-CO1	ENSECAP00000006413	ENSECAP00000023107	0.074	0	0	0	0	0	0	0	0.221
45721	COX4I1	ENSECAP00000032613	ENSECAP00000009694	0	0	0	0	0.069	0	0	0	0.219
HBZ1	ENSECAG00000021580	ENSECAP00000030095	ENSECAP00000019071	0	0	0	0	0	0.074	0	0.192	0.219
CFI	SERPINC1	ENSECAP00000011837	ENSECAP00000012335	0.079	0	0	0	0.114	0.078	0	0.084	0.218
CFI	KNG1	ENSECAP00000011837	ENSECAP00000012487	0	0	0	0	0.108	0.112	0	0.093	0.218
APOB	ENSECAG00000021580	ENSECAP00000036863	ENSECAP00000019071	0	0	0	0	0	0	0	0.218	0.218
SERPINC1	HABP2	ENSECAP00000012335	ENSECAP00000020370	0.079	0	0	0	0	0.078	0	0.152	0.217
PPP1R27	RSU1	ENSECAP00000006019	ENSECAP00000014923	0	0	0	0	0	0.113	0	0.153	0.216
SERPIND1	CFI	ENSECAP00000011734	ENSECAP00000011837	0.079	0	0	0	0.109	0.078	0	0.084	0.214
AMBP	CFI	ENSECAP00000046787	ENSECAP00000011837	0	0	0	0	0.136	0.07	0	0	0.213
FETUB	AMBP	ENSECAP00000003687	ENSECAP00000046787	0	0	0	0	0.21	0	0	0	0.21
NEDD8	MYBBP1A	ENSECAP00000040498	ENSECAP00000021710	0	0	0	0	0	0.208	0	0	0.208
SLC2A4	PDK4	ENSECAP00000006413	ENSECAP00000006579	0	0	0	0	0.065	0	0	0.186	0.206
COX5A	SERPIND1	ENSECAP00000000106	ENSECAP00000011734	0	0	0	0	0	0	0	0.204	0.204
HRG	SNCA	ENSECAP00000011089	ENSECAP00000043218	0	0	0	0	0	0	0	0.204	0.204
SLC2A4	HBZ1	ENSECAP00000006413	ENSECAP00000030095	0	0	0	0	0	0	0	0.153	0.204
PON1	CAT	ENSECAP00000000234	ENSECAP00000017490	0	0	0	0	0	0	0	0.204	0.204
SLC2A4	AFM	ENSECAP00000006413	ENSECAP00000046302	0	0	0	0	0	0	0	0.204	0.204
KNG1	ENSECAG00000021580	ENSECAP00000012487	ENSECAP00000019071	0	0	0	0	0	0.112	0	0.139	0.202
HRG	ENSECAG00000021580	ENSECAP00000011089	ENSECAP00000019071	0	0	0	0	0.083	0	0	0.165	0.201
TOMM22	NEDD8	ENSECAP00000039168	ENSECAP00000040498	0	0	0	0	0.084	0.162	0	0	0.199
TMEM33	NEDD8	ENSECAP00000009600	ENSECAP00000040498	0	0	0	0	0	0.199	0	0	0.199
AMBP	SERPIND1	ENSECAP00000046787	ENSECAP00000011734	0	0	0	0	0.177	0	0	0.065	0.197
GLUL	AFM	ENSECAP00000029046	ENSECAP00000046302	0	0	0	0	0	0	0	0.197	0.197
THBS1	GALM	ENSECAP00000007423	ENSECAP00000035445	0	0	0	0	0	0	0	0	0.196
NEDD8	CAT	ENSECAP00000040498	ENSECAP00000017490	0	0	0	0	0	0.196	0	0	0.196
PON1	ENSECAG00000021580	ENSECAP00000000234	ENSECAP00000019071	0	0	0	0	0.071	0	0	0.171	0.196
MAD1L1	LPCAT3	ENSECAP00000039868	ENSECAP00000020755	0	0	0	0	0	0	0	0	0.194
COX5B	SLC2A4	ENSECAP00000006049	ENSECAP00000006413	0	0	0	0	0	0	0	0	0.193
COX5B	NEDD8	ENSECAP00000006049	ENSECAP00000040498	0	0	0	0	0.13	0.111	0	0	0.193
APOB	DECR1	ENSECAP00000036863	ENSECAP00000019674	0	0	0	0	0	0	0	0.193	0.193
AMBP	HABP2	ENSECAP00000046787	ENSECAP00000020370	0	0	0	0	0	0.147	0	0.093	0.193
THBS1	KNG1	ENSECAP00000007423	ENSECAP00000012487	0	0	0	0	0	0.148	0	0.091	0.192
PDHA1	PPM1B	ENSECAP00000042367	ENSECAP00000014809	0	0	0	0	0	0.151	0	0.087	0.191
COX5B	ENSECAG00000024320	ENSECAP00000006049	ENSECAP00000041093	0	0	0	0	0.095	0.143	0	0	0.191
APOB	SERPIND1	ENSECAP00000036863	ENSECAP00000011734	0	0	0	0	0.161	0	0	0.074	0.189
APOB	ENSECAG00000019927	ENSECAP00000036863	ENSECAP00000046236	0	0	0	0	0.07	0	0	0.163	0.188
PDHA1	UBE2B	ENSECAP00000042367	ENSECAP00000041959	0	0	0	0	0	0	0	0.187	0.187
CFI	CPB2	ENSECAP00000011837	ENSECAP00000048869	0	0	0	0	0.107	0.068	0	0.102	0.187
CLU	APOB	ENSECAP00000005450	ENSECAP00000036863	0	0	0	0	0	0	0	0.186	0.186
RPIA	GALM	ENSECAP00000009745	ENSECAP00000035445	0	0	0	0	0	0	0	0.186	0.186
FETUB	KNG1	ENSECAP00000003687	ENSECAP00000012487	0	0	0	0.642	0.175	0	0	0.077	0.186
PDHA1	PRDX2	ENSECAP00000042367	ENSECAP00000009456	0	0	0	0	0.123	0	0	0.108	0.184
APOE	THBS1	ENSECAP00000006356	ENSECAP00000007423	0	0	0	0	0	0	0	0.184	0.183
ENSECAG00000015618	SRP54	ENSECAP00000013198	ENSECAP00000016030	0	0	0	0	0	0.184	0	0	0.183
APOC2	AFM	ENSECAP00000011918	ENSECAP00000046302	0	0	0	0	0.067	0	0	0.16	0.182
ENSECAG00000003847	SLC2A4	ENSECAP00000040731	ENSECAP00000006413	0	0	0	0	0	0	0	0.181	0.181
SLC2A4	ENSECAG00000008878	ENSECAP00000006413	ENSECAP00000007017	0	0	0	0	0	0	0	0.181	0.181
TALDO1	GALM	ENSECAP00000047025	ENSECAP00000035445	0	0	0	0	0	0.067	0	0.158	0.18
COX4I1	CAT	ENSECAP00000009694	ENSECAP00000017490	0	0	0	0	0.096	0	0	0.131	0.18
AMBP	KNG1	ENSECAP00000046787	ENSECAP00000012487	0	0	0	0	0.154	0	0	0.07	0.179
ENSECAG00000003847	ENSECAG00000008878	ENSECAP00000040731	ENSECAP00000007017	0	0	0	0.685	0	0.087	0	0.347	0.178
AMBP	C4A	ENSECAP00000046787	ENSECAP00000007506	0	0	0	0	0	0.099	0	0	0.177
RPIA	GLUL	ENSECAP00000009745	ENSECAP00000029046	0	0	0	0	0	0	0	0.177	0.177
APOB	CAT	ENSECAP00000036863	ENSECAP00000017490	0	0	0	0	0	0	0	0.178	0.177
AGT	HABP2	ENSECAP00000013428	ENSECAP00000020370	0.079	0	0	0	0	0.078	0	0.108	0.176
SERPINF1	HABP2	ENSECAP00000019875	ENSECAP00000020370	0.079	0	0	0	0	0.078	0	0.108	0.176
APOE	SLC2A4	ENSECAP00000006356	ENSECAP00000006413	0	0	0	0	0	0	0	0.176	0.175
APOE	SERPINC1	ENSECAP00000006356	ENSECAP00000012335	0	0	0	0	0	0	0	0.175	0.175
SLC2A4	KNG1	ENSECAP00000006413	ENSECAP00000012487	0	0	0	0	0	0	0	0.176	0.175
APOE	SNCA	ENSECAP00000006356	ENSECAP00000043218	0	0	0	0	0	0	0	0.176	0.175
COX5A	CPB2	ENSECAP00000000106	ENSECAP00000048869	0	0	0	0	0	0	0	0.175	0.175
CD14	IGJ	ENSECAP00000001239	ENSECAP00000038599	0	0	0	0	0	0	0	0.175	0.175
CAT	ENSECAG00000021580	ENSECAP00000017490	ENSECAP00000019071	0	0	0	0	0	0	0	0.176	0.175
ENSECAG00000006234	ENSECAG00000021580	ENSECAP00000031940	ENSECAP00000019071	0	0	0	0	0.067	0	0	0.153	0.175
PON1	ENSECAG00000019927	ENSECAP00000000234	ENSECAP00000046236	0	0	0	0	0.095	0	0	0.125	0.174
TALDO1	DECR1	ENSECAP00000047025	ENSECAP00000019674	0	0	0	0	0.082	0	0	0.138	0.174
ENSECAG00000021580	SERPINF1	ENSECAP00000019071	ENSECAP00000019875	0.079	0	0	0	0	0.078	0	0.106	0.174
AGT	MYH7B	ENSECAP00000013428	ENSECAP00000014719	0	0	0	0	0	0	0	0.173	0.173
PRDX2	SRP54	ENSECAP00000009456	ENSECAP00000016030	0	0	0	0	0	0	0	0.173	0.173
PON1	AFM	ENSECAP00000000234	ENSECAP00000046302	0	0	0	0	0.071	0.083	0	0.108	0.173
ENSECAG00000006234	AFM	ENSECAP00000031940	ENSECAP00000046302	0	0	0	0	0	0.102	0	0.117	0.173
SERPINC1	ITIH1	ENSECAP00000012335	ENSECAP00000022393	0	0	0	0	0.139	0	0	0.079	0.173
PPP1R27	PPM1B	ENSECAP00000006019	ENSECAP00000014809	0	0	0	0	0.096	0.122	0	0	0.172
FN1	CFI	ENSECAP00000005223	ENSECAP00000011837	0	0	0	0	0	0.084	0	0.076	0.171
APOB	KNG1	ENSECAP00000036863	ENSECAP00000012487	0	0	0	0	0.102	0	0	0.115	0.171
PDHA1	GLUL	ENSECAP00000042367	ENSECAP00000029046	0	0	0	0	0	0	0	0.171	0.171
APOB	LPCAT3	ENSECAP00000036863	ENSECAP00000020755	0	0	0	0	0	0	0	0	0.171
COX4I1	ENSECAG00000020283	ENSECAP00000009694	ENSECAP00000017777	0	0	0	0	0.169	0	0	0	0.169
GLUL	NTPCR	ENSECAP00000029046	ENSECAP00000020839	0	0	0	0	0	0	0	0.17	0.169
CAT	MT-CO1	ENSECAP00000017490	ENSECAP00000023107	0	0	0	0	0	0	0	0.17	0.169
ENSECAG00000021580	HABP2	ENSECAP00000019071	ENSECAP00000020370	0	0	0.408	0.652	0	0	0	0	0.168
ENSECAG00000003847	NEDD8	ENSECAP00000040731	ENSECAP00000040498	0	0	0	0	0	0.167	0	0	0.167
ENSECAG00000008878	NEDD8	ENSECAP00000007017	ENSECAP00000040498	0	0	0	0	0	0.167	0	0	0.167
AGT	CAT	ENSECAP00000013428	ENSECAP00000017490	0	0	0	0	0.07	0	0	0.142	0.167
PON1	DECR1	ENSECAP00000000234	ENSECAP00000019674	0	0	0	0	0	0	0	0.168	0.167
SERPIND1	AFM	ENSECAP00000011734	ENSECAP00000046302	0	0	0	0	0.095	0	0	0.118	0.167
SLC2A4	C4A	ENSECAP00000006413	ENSECAP00000007506	0	0	0	0	0	0	0	0.166	0.165
45721	METTL7A	ENSECAP00000032613	ENSECAP00000044366	0	0	0	0	0	0	0	0.165	0.165
APOB	CPB2	ENSECAP00000036863	ENSECAP00000048869	0	0	0	0	0.165	0	0	0	0.165
C6orf211	NEDD8	ENSECAP00000013043	ENSECAP00000040498	0	0	0	0	0	0.166	0	0	0.165
SLC2A4	CAT	ENSECAP00000006413	ENSECAP00000017490	0	0	0	0	0	0	0	0.165	0.165
ENSECAG00000006234	HRG	ENSECAP00000031940	ENSECAP00000011089	0	0	0	0	0.129	0	0	0.079	0.163
AP2A2	NEDD8	ENSECAP00000012998	ENSECAP00000040498	0	0	0	0	0	0.163	0	0	0.163
ADSSL1	NEDD8	ENSECAP00000023173	ENSECAP00000040498	0	0	0	0	0	0.164	0	0	0.163
NEDD8	CORO1C	ENSECAP00000040498	ENSECAP00000046723	0	0	0	0	0	0.164	0	0	0.163
AHSG	ITIH1	ENSECAP00000012774	ENSECAP00000022393	0	0	0	0	0.129	0	0	0.078	0.162
IVD	PRDX2	ENSECAP00000034046	ENSECAP00000009456	0	0	0	0	0	0	0	0.161	0.161
FETUB	HRG	ENSECAP00000003687	ENSECAP00000011089	0	0	0	0.691	0.116	0	0	0.202	0.161
MYH7B	NEDD8	ENSECAP00000014719	ENSECAP00000040498	0	0	0	0	0	0.161	0	0	0.161
AARSD1	NEDD8	ENSECAP00000048785	ENSECAP00000040498	0	0	0	0	0.096	0.11	0	0	0.161
G6PD	ENSECAG00000019927	ENSECAP00000012872	ENSECAP00000046236	0	0	0	0	0	0	0	0.161	0.161
CPB2	AFM	ENSECAP00000048869	ENSECAP00000046302	0	0	0	0	0.107	0	0	0.1	0.161
CPB2	HABP2	ENSECAP00000048869	ENSECAP00000020370	0	0	0	0	0.077	0.068	0	0.102	0.16
SLC2A4	RPIA	ENSECAP00000006413	ENSECAP00000009745	0	0	0	0	0	0	0	0	0.159
